# Supplementary material for: Proper 5’-3’ cotranslational mRNA decay in yeast requires import of Xrn1 to the nucleus
Source: PLoS One. 2025 Jan 22;20(1):e0308195. doi: 10.1371/journal.pone.0308195 (PMC11753706; doi:10.1371/journal.pone.0308195)
Supplement: S1 Table — (XLSX) [file pone.0308195.s005.xlsx]

## Sheet: Hoja1
Strain/name used in this paper	Relevant phenotype	Genotype	Source
BY4741	wild type ura3-	MATa; his3Δ1; leu2Δ0; met15Δ0; ura3Δ0	Euroscarf
yMC843/Xrn1-ΔNLS1	ura3-, xrn1-ΔNLS1	BY4741, CaUra3∆::xrn1-ΔNLS1	Chattopadhyay et al., 2022
yMC1180/Xrn1-ΔNLS2	ura3-, xrn1-ΔNLS2	BY4741, CaUra3∆::xrn1-ΔNLS2	Chattopadhyay et al., 2022
yMC1024/Xrn1-ΔNLS1/2	ura3-, xrn1-ΔNLS1/2	BY4741, CaUra3∆::xrn1-ΔNLS1/2	Chattopadhyay et al., 2022
yMC841/Xrn1-S454P	ura3-, xrn1-S454P	BY4741, CaUra3∆::xrn1-S454P	Chattopadhyay et al., 2022
yMC818/xnr1Δ	ura3-, xrn1Δ	BY4741, xrn1∆::CaUra3	Chattopadhyay et al., 2022
yMC836/WT	ura3-, Xrn1-WT	BY4741, CaUra3∆::XRN1	Chattopadhyay et al., 2022
yMC918	ura3-, Xrn1-WT	BY4741, CaUra3∆::XRN1-FLAG	Chattopadhyay et al., 2022
yMC1025	ura3-, xrn1-ΔNLS1/2	BY4741, CaUra3∆::xrn1-ΔNLS1/2-FLAG	Chattopadhyay et al., 2022
yMC1217	ura3-, xrn1-ΔNLS1	BY4741, CaUra3∆::xrn1-ΔNLS1-FLAG	Chattopadhyay et al., 2022
yMC1180	ura3-, xrn1-ΔNLS2	BY4741, CaUra3∆::xrn1-ΔNLS2-FLAG	Chattopadhyay et al., 2022
Plasmid	Description
pMC564	RPL30 UAS-ACT1 TATA-RPL30 ORF+3'UTR with Poly(G) at 3'UTR 30bp downstream from the stop codon, LEU
